# Supplementary material for: Impact of Proton Irradiation Depending on Breast Cancer Subtype in Patient-Derived Cell Lines
Source: Int J Mol Sci. 2024 Sep 29;25(19):10494. doi: 10.3390/ijms251910494 (PMC11477436; doi:10.3390/ijms251910494)
Supplement: Supplementary file 1 [file ijms-25-10494-s001.zip]

Archive with 2 entries (2 files):
- Figure S1. Phenotyping of isolated CAF and NF cell lines.pdf
- Table S1. The statistical data sheet of obtained p-values.xlsx
