# Supplementary material for: Impact of Proton Irradiation Depending on Breast Cancer Subtype in Patient-Derived Cell Lines
Source: Int J Mol Sci. 2024 Sep 29;25(19):10494. doi: 10.3390/ijms251910494 (PMC11477436; doi:10.3390/ijms251910494)
Supplement: Supplementary file 1 [file ijms-25-10494-s001.zip › Table S1. The statistical data sheet of obtained p-values.xlsx]

## Sheet: Sheet1
Table S1. The statistical data sheet of obtained p-values.
Surviving fraction [SF]
Dose [Gy]				MDA-MB-M231		MCF7		BC239				CAF202		CAF211		CAF213				NF202		NF211		NF213		NF235
2		MDA-MB-M231				p>0.05		0.0005		CAF202				0.005		0.0002		NF202				p>0.05		0.003		0.0001
		MCF7		p>0.05				0.0002		CAF211		0.005				0.005		NF211		p>0.05				0.001		0
		BC239		0.0005		0.0002				CAF213		0.0002		0.005				NF213		0.003		0.001				0.032
																		NF235		0		0		0.032
4		MDA-MB-M231				p>0.05		p>0.05		CAF202				p>0.05		0.045		NF202				p>0.05		p>0.05		p>0.05
		MCF7		p>0.05				p>0.05		CAF211		p>0.05				p>0.05		NF211		p>0.05				p>0.05		p>0.05
		BC239		p>0.05		p>0.05				CAF213		0.045		p>0.05				NF213		p>0.05		p>0.05				p>0.05
																		NF235		p>0.05		p>0.05		p>0.05
6		MDA-MB-M231				p>0.05		0.008		CAF202				p>0.05		0.001		NF202				0.01		p>0.05		p>0.05
		MCF7		p>0.05				p>0.05		CAF211		p>0.05				0.001		NF211		0.01				p>0.05		p>0.05
		BC239		0.008		p>0.05				CAF213		0.001		0.001				NF213		p>0.05		p>0.05				0.785721
																		NF235		p>0.05		p>0.05		p>0.05
	yH2AX expression after 1 h of irradiation
Dose [Gy]				MDA-MB-231		MCF7		BC239				CAF202		CAF211		CAF213				NF202		NF211		NF213		NF235
2		MDA-MB-M231				p>0.05		p>0.05		CAF202				0.031		0.006		NF202				p>0.05		p>0.05		0.032
		MCF7		p>0.05				p>0.05		CAF211		0.031				p>0.05		NF211		p>0.05				p>0.05		p>0.05
		BC239		p>0.05		p>0.05				CAF213		0.006		p>0.05				NF213		p>0.05		p>0.05				p>0.05
																		NF235		0.032		p>0.05		p>0.05
4		MDA-MB-M231				0.001		p>0.05		CAF202				p>0.05		p>0.05		NF202				p>0.05		p>0.05		p>0.05
		MCF7		0.001				0.004		CAF211		p>0.05				p>0.05		NF211		p>0.05				p>0.05		p>0.05
		BC239		p>0.05		0.004				CAF213		p>0.05		p>0.05				NF213		p>0.05		p>0.05				p>0.05
																		NF235		p>0.05		p>0.05		p>0.05
6		MDA-MB-M231				0.046		0.007		CAF202				p>0.05		p>0.05		NF202				0.011		p>0.05		0.011
		MCF7		0.046				p>0.05		CAF211		p>0.05				p>0.05		NF211		0.011				0.034		p>0.05
		BC239		0.007		p>0.05				CAF213		p>0.05		p>0.05				NF213		p>0.05		0.034				0.034
																		NF235		0.011		p>0.05		0.034
P53 expression after 1 h of irradiation
Dose [Gy]				MDA-MB-M231		MCF7		BC239				CAF202		CAF211		CAF213				NF202		NF211		NF213		NF235
2		MDA-MB-M231				p>0.05		0.009		CAF202				p>0.05		0.043		NF202				p>0.05		p>0.05		0.008
		MCF7		p>0.05				p>0.05		CAF211		p>0.05				0.036		NF211		p>0.05				p>0.05		p>0.05
		BC239		0.009		p>0.05				CAF213		0.043		0.036				NF213		p>0.05		p>0.05				0.005
																		NF235		0.008		p>0.05		0.005
4		MDA-MB-M231				p>0.05		p>0.05		CAF202				p>0.05		p>0.05		NF202				p>0.05		p>0.05		p>0.05
		MCF7		p>0.05				p>0.05		CAF211		p>0.05				p>0.05		NF211		p>0.05				p>0.05		p>0.05
		BC239		p>0.05		p>0.05				CAF213		p>0.05		p>0.05				NF213		p>0.05		p>0.05				0.028
																		NF235		p>0.05		p>0.05		0.028
6		MDA-MB-M231				0.001		p>0.05		CAF202				p>0.05		p>0.05		NF202				0.002		0.001		0.001
		MCF7		0.001				0.0003		CAF211		p>0.05				0.013		NF211		0.002				0.0001		p>0.05
		BC239		p>0.05		0.0003				CAF213		p>0.05		0.013				NF213		0.001		0.0001				0.0001
																				NF235		0.001		p>0.05		0.0001
P53 expression after 24 h of irradiation
Dose [Gy]				MDA-MB-M231		MCF7		BC239				CAF202		CAF211		CAF213				NF202		NF211		NF213		NF235
2		MDA-MB-M231				p>0.05		p>0.05		CAF202				0.025		p>0.05		NF202				p>0.05		p>0.05		p>0.05
		MCF7		p>0.05				p>0.05		CAF211		0.025				p>0.05		NF211		p>0.05				p>0.05		p>0.05
		BC239		p>0.05		p>0.05				CAF213		p>0.05		p>0.05				NF213		p>0.05		p>0.05				p>0.05
																		NF235		p>0.05		p>0.05		p>0.05
4		MDA-MB-M231				p>0.05		p>0.05		CAF202				0.032		p>0.05		NF211				0.029		0.001
		MCF7		p>0.05				0.012		CAF211		0.032				0.007		NF213		0.029				0.01
		BC239		p>0.05		0.012				CAF213		p>0.05		0.007				NF235		0.001		0.01
6		MDA-MB-M231				p>0.05		p>0.05		CAF202				0.036		p>0.05		NF202				p>0.05		p>0.05		p>0.05
		MCF7		p>0.05				p>0.05		CAF211		0.036				p>0.05		NF211		p>0.05				p>0.05		0.046
		BC239		p>0.05		p>0.05				CAF213		p>0.05		p>0.05				NF213		p>0.05		p>0.05				p>0.05
																		NF235		p>0.05		0.046		p>0.05

## Sheet: Sheet2
	Surviving fraction [SF]
	Dose [Gy]			MDA-MB-M231		MCF7		BC239				CAF202		CAF211		CAF213				NF202		NF211		NF213		NF235
	2	MDA-MB-M231				p>0.05		0.0005		CAF202				0.005		0.0002		NF202				p>0.05		0.003		0.0001
		MCF7		p>0.05				0.0002		CAF211		0.005				0.005		NF211		p>0.05				0.001		0
		BC239		0.0005		0.0002				CAF213		0.0002		0.005				NF213		0.003		0.001				0.032
																		NF235		0		0		0.032
	4	MDA-MB-M231				p>0.05		p>0.05		CAF202				p>0.05		0.045		NF202				p>0.05		p>0.05		p>0.05
		MCF7		p>0.05				p>0.05		CAF211		p>0.05				p>0.05		NF211		p>0.05				p>0.05		p>0.05
		BC239		p>0.05		p>0.05				CAF213		0.045		p>0.05				NF213		p>0.05		p>0.05				p>0.05
																		NF235		p>0.05		p>0.05		p>0.05
	6	MDA-MB-M231				p>0.05		0.008		CAF202				p>0.05		0.001		NF202				0.01		p>0.05		p>0.05
		MCF7		p>0.05				p>0.05		CAF211		p>0.05				0.001		NF211		0.01				p>0.05		p>0.05
		BC239		0.008		p>0.05				CAF213		0.001		0.001				NF213		p>0.05		p>0.05				0.785721
																		NF235		p>0.05		p>0.05		p>0.05
	yH2AX expression after 1 h of irradiation
	Dose [Gy]				MDA-MB-231		MCF7		BC239				CAF202		CAF211		CAF213				NF202		NF211		NF213		NF235
	2		MDA-MB-M231				p>0.05		p>0.05		CAF202				0.031		0.006		NF202				p>0.05		p>0.05		0.032
			MCF7		p>0.05				p>0.05		CAF211		0.031				p>0.05		NF211		p>0.05				p>0.05		p>0.05
			BC239		p>0.05		p>0.05				CAF213		0.006		p>0.05				NF213		p>0.05		p>0.05				p>0.05
																			NF235		0.032		p>0.05		p>0.05
	4		MDA-MB-M231				0.001		p>0.05		CAF202				p>0.05		p>0.05		NF202				p>0.05		p>0.05		p>0.05
			MCF7		0.001				0.004		CAF211		p>0.05				p>0.05		NF211		p>0.05				p>0.05		p>0.05
			BC239		p>0.05		0.004				CAF213		p>0.05		p>0.05				NF213		p>0.05		p>0.05				p>0.05
																			NF235		p>0.05		p>0.05		p>0.05
	6		MDA-MB-M231				0.046		0.007		CAF202				p>0.05		p>0.05		NF202				0.011		p>0.05		0.011
			MCF7		0.046				p>0.05		CAF211		p>0.05				p>0.05		NF211		0.011				0.034		p>0.05
			BC239		0.007		p>0.05				CAF213		p>0.05		p>0.05				NF213		p>0.05		0.034				0.034
																			NF235		0.011		p>0.05		0.034
P53 expression after 1 h of irradiation
Dose [Gy]					MDA-MB-M231		MCF7		BC239				CAF202		CAF211		CAF213				NF202		NF211		NF213		NF235
2			MDA-MB-M231				p>0.05		0.009		CAF202				p>0.05		0.043		NF202				p>0.05		p>0.05		0.008
			MCF7		p>0.05				p>0.05		CAF211		p>0.05				0.036		NF211		p>0.05				p>0.05		p>0.05
			BC239		0.009		p>0.05				CAF213		0.043		0.036				NF213		p>0.05		p>0.05				0.005
																			NF235		0.008		p>0.05		0.005
4			MDA-MB-M231				p>0.05		p>0.05		CAF202				p>0.05		p>0.05		NF202				p>0.05		p>0.05		p>0.05
			MCF7		p>0.05				p>0.05		CAF211		p>0.05				p>0.05		NF211		p>0.05				p>0.05		p>0.05
			BC239		p>0.05		p>0.05				CAF213		p>0.05		p>0.05				NF213		p>0.05		p>0.05				0.028
																			NF235		p>0.05		p>0.05		0.028
6			MDA-MB-M231				0.001		p>0.05		CAF202				p>0.05		p>0.05		NF202				0.002		0.001		0.001
			MCF7		0.001				0.0003		CAF211		p>0.05				0.013		NF211		0.002				0.0001		p>0.05
			BC239		p>0.05		0.0003				CAF213		p>0.05		0.013				NF213		0.001		0.0001				0.0001
																			NF235		0.001		p>0.05		0.0001
	P53 expression after 24 h of irradiation
	Dose [Gy]				MDA-MB-M231		MCF7		BC239				CAF202		CAF211		CAF213				NF202		NF211		NF213		NF235
	2		MDA-MB-M231				p>0.05		p>0.05		CAF202				0.025		p>0.05		NF202				p>0.05		p>0.05		p>0.05
			MCF7		p>0.05				p>0.05		CAF211		0.025				p>0.05		NF211		p>0.05				p>0.05		p>0.05
			BC239		p>0.05		p>0.05				CAF213		p>0.05		p>0.05				NF213		p>0.05		p>0.05				p>0.05
																			NF235		p>0.05		p>0.05		p>0.05
	4		MDA-MB-M231				p>0.05		p>0.05		CAF202				0.032		p>0.05		NF211				0.029		0.001
			MCF7		p>0.05				0.012		CAF211		0.032				0.007		NF213		0.029				0.01
			BC239		p>0.05		0.012				CAF213		p>0.05		0.007				NF235		0.001		0.01
	6		MDA-MB-M231				p>0.05		p>0.05		CAF202				0.036		p>0.05		NF202				p>0.05		p>0.05		p>0.05
			MCF7		p>0.05				p>0.05		CAF211		0.036				p>0.05		NF211		p>0.05				p>0.05		0.046
			BC239		p>0.05		p>0.05				CAF213		p>0.05		p>0.05				NF213		p>0.05		p>0.05				p>0.05
																			NF235		p>0.05		0.046		p>0.05

## Sheet: Sheet3
yH2AX expression after 1 h of irradiation
Dose [Gy]				MDA-MB-231		MCF7		BC239				CAF202		CAF211		CAF213				NF202		NF211		NF213		NF235
2		MDA-MB-M231				p>0.05		p>0.05		CAF202				0.031		0.006		NF202				p>0.05		p>0.05		0.032
		MCF7		p>0.05				p>0.05		CAF211		0.031				p>0.05		NF211		p>0.05				p>0.05		p>0.05
		BC239		p>0.05		p>0.05				CAF213		0.006		p>0.05				NF213		p>0.05		p>0.05				p>0.05
																		NF235		0.032		p>0.05		p>0.05
4		MDA-MB-M231				0.001		p>0.05		CAF202				p>0.05		p>0.05		NF202				p>0.05		p>0.05		p>0.05
		MCF7		0.001				0.004		CAF211		p>0.05				p>0.05		NF211		p>0.05				p>0.05		p>0.05
		BC239		p>0.05		0.004				CAF213		p>0.05		p>0.05				NF213		p>0.05		p>0.05				p>0.05
																		NF235		p>0.05		p>0.05		p>0.05
6		MDA-MB-M231				0.046		0.007		CAF202				p>0.05		p>0.05		NF202				0.011		p>0.05		0.011
		MCF7		0.046				p>0.05		CAF211		p>0.05				p>0.05		NF211		0.011				0.034		p>0.05
		BC239		0.007		p>0.05				CAF213		p>0.05		p>0.05				NF213		p>0.05		0.034				0.034
																		NF235		0.011		p>0.05		0.034
Surviving fraction [SF]
Dose [Gy]				MDA-MB-M231		MCF7		BC239				CAF202		CAF211		CAF213				NF202		NF211		NF213		NF235
		MDA-MB-M231				p>0.05		0.0005		CAF202				0.005		0.0002		NF202				p>0.05		0.003		0.0001
		MCF7		p>0.05				0.0002		CAF211		0.005				0.005		NF211		p>0.05				0.001		0
		BC239		0.0005		0.0002				CAF213		0.0002		0.005				NF213		0.003		0.001				0.032
																		NF235		0		0		0.032
		MDA-MB-M231				p>0.05		p>0.05		CAF202				p>0.05		0.045		NF202				p>0.05		p>0.05		p>0.05
		MCF7		p>0.05				p>0.05		CAF211		p>0.05				p>0.05		NF211		p>0.05				p>0.05		p>0.05
		BC239		p>0.05		p>0.05				CAF213		0.045		p>0.05				NF213		p>0.05		p>0.05				p>0.05
																		NF235		p>0.05		p>0.05		p>0.05
		MDA-MB-M231				p>0.05		0.008		CAF202				p>0.05		0.001		NF202				0.01		p>0.05		p>0.05
		MCF7		p>0.05				p>0.05		CAF211		p>0.05				0.001		NF211		0.01				p>0.05		p>0.05
		BC239		0.008		p>0.05				CAF213		0.001		0.001				NF213		p>0.05		p>0.05				0.785721
